# Supplementary material for: Aboriginal premature mortality within South Australia 1999-2006: a cross-sectional analysis of small area results
Source: BMC Public Health. 2011 May 10;11:286. doi: 10.1186/1471-2458-11-286 (PMC3112121; doi:10.1186/1471-2458-11-286)
Supplement: Additional file 1 — Aboriginal premature mortality outcomes and SLA attributes in South Australia 1999-2006. Details each Statistical Local Area's: ARIA+ remoteness level; 2006 relative socioeconomic disadvantage ranking within South Australia; and standardised premature mortality ratio for the years 1999-2006. [file 1471-2458-11-286-S1.XLS]

## Sheet: Data May05-Apr06
		SA		SA (ex ISA)		Quintile 1		Quintile 2		Quintile 3		Quintile 4		Quintile 5
		Adjrate	Count	Adjrate	Count	Adjrate	Count	Adjrate	Count	Adjrate	Count	Adjrate	Count	Adjrate	Count
Aggregate
Category
	Acute
	Chronic
	Vaccine
Condition
1	Angina(a)
2	Appendicitis
3	Asthma
4	COPD
5	Cellulitis(a)
6	Congestive cardiac failure
7	Convulsions & epilepsy
8	Dehydration/ gastro
9	Dental
10	Diabetes complications
11	Ear nose throat
12	Gangrene
13	Hypertension
14	Influenza/ pneumonia
15	Iron Deficiency Anaemia
16	Nutritional deficiencies
17	Other vaccine preventable
18	Pelvic inflammatory disease
19	Perforated - bleeding ulcer
20	Pyelonephritis
21	Rheumatic heart disease

## Sheet: Summary SA Public-Private
Potentially Preventable Hospitalisations in SA May2005-April06, Episode counts and Sex & age adjusted rates per 100,000 persons
				Public & Private Hospitals														Public & Private Hospitals (ex ISA)		Public Hospitals (ex ISA)		Public Hospitals
	revised & Updated 28/08/06		SA	SA (AIHW figs)		SA (ISAAC figs) (b)		Differences(b)				SA (ISAAC figs) (c)		Differences(c)				SA (ISAAC figs) (c)		SA (ISAAC figs) (c)		SA (ISAAC figs) (c)
		pop	crude	Rate	Count	Rate	Count	Rate	% Rate	Count	% counts	Rate	Count	Rate	% Rate	Count	% counts	Rate	Count	Rate	Count	Rate	Count
Aggregate				N/A																		#REF!	#REF!
Category
	Acute																					#REF!	#REF!
	Chronic																					#REF!	#REF!
	Vaccine																					#REF!	#REF!
Condition
1	Angina(a)																					#REF!	#REF!
2	Appendicitis																					#REF!	#REF!
3	Asthma																					#REF!	#REF!
4	COPD																					#REF!	#REF!
5	Cellulitis(a)																					#REF!	#REF!
6	Congestive cardiac failure																					#REF!	#REF!
7	Convulsions & epilepsy																					#REF!	#REF!
8	Dehydration/ gastro																					#REF!	#REF!
9	Dental																					#REF!	#REF!
10	Diabetes complications																					#REF!	#REF!
11	Ear nose throat																					#REF!	#REF!
12	Gangrene																					#REF!	#REF!
13	Hypertension																					#REF!	#REF!
14	Influenza/ pneumonia																					#REF!	#REF!
15	Iron Deficiency Anaemia																					#REF!	#REF!
16	Nutritional deficiencies																					#REF!	#REF!
17	Other vaccine preventable																					#REF!	#REF!
18	Pelvic inflammatory disease																					#REF!	#REF!
19	Perforated - bleeding ulcer																					#REF!	#REF!
20	Pyelonephritis																					#REF!	#REF!
21	Rheumatic heart disease																					#REF!	#REF!
	(b) Includes separations of non SA residents & unknowns
	(c) Excludes separations of non SA residents & unknowns
	Why do we see differences?
	2. ISAAC collection includes unknown, interstate & o'seas spearations (greater numbers than noted in AIHW tables), ie overcount
	3. Including identified residents of SA Health regions, ie excluding unknowns as well as interstate & o'seas may undercount

## Sheet: Old Figure 1
nindexdi	_merge	category	Nobs	Crude	Adjusted	SE	pop	Crude1000	Adjusted1000	Crude100000	Adjusted100000	check	sum_agg
1	3	1	302596	0.073359	0.070044	0.00044	302596	73.3585	70.0438	7335.85	7004.38	22198	22198		7090.62	6918.14
2	3	1	307447	0.056621	0.051719	0.000377	307447	56.6211	51.7193	5662.11	5171.94	17408	17408		5245.83	5098.04
3	3	1	313455	0.055708	0.047742	0.000357	313455	55.7082	47.742	5570.82	4774.2	17462	17462		4844.17	4704.23
4	3	1	301123	0.038748	0.036931	0.000331	301123	38.7483	36.9314	3874.83	3693.14	11668	11668		3758.01	3628.26
5	3	1	317412	0.028688	0.026728	0.000283	317412	28.6883	26.7277	2868.83	2672.77	9106	9106		2728.24	2617.3
						86.24							77842
						73.892
						69.972
						64.876
						55.468
Case Processing Summary - aggregate (?)
	Cases
	Valid		Missing		Total
	N	Percent	N	Percent	N	Percent
region * Total selected potentially preventable hospitalisations	768214	100	0	0	768214	100

## Sheet: Table a_pa
Outcome=Potentially Avoidable YLL
		Aboriginality
		Aboriginal		non-Aboriginal		Total
		N	Percent	N	Percent	N	Percent
Potentially avoidable deaths		651	0.029082	21734	0.970918	22385	1
Potentially avoidable YLL		13679.9	0.0372789	353280	0.962721	366960	1
Gender	Male	8424.65	0.587868	222012	0.592009	230436	0.591857
	Female	5255.21	0.366706	131268	0.350036	136523	0.350649
Age	0-4	667.564	0.048799	10688.8	0.0302559	11356.4	0.0309472
	5-14	262.366	0.019179	2580.01	0.00730302	2842.38	0.00774575
	15-24	1484.39	0.108509	18676.7	0.0528664	20161	0.0549407
	25-34	2297.93	0.167979	25899	0.07331	28196.9	0.0768392
	35-44	2963.46	0.216629	38577.5	0.109198	41541	0.113203
	45-54	3055.35	0.223346	59387.2	0.168102	62442.5	0.170162
	55+	2948.81	0.215559	197471	0.558964	200420	0.546163
2006 IRSD	Most disadvantaged	6982.7	0.510437	87683.3	0.248198	94666	0.257974
Quintile	Disadvantaged	4948.95	0.361769	84493.4	0.239168	89442.4	0.243739
	Middlemost	823.358	0.0601876	71906.6	0.20354	72730	0.198196
	Less disadvantaged	740.851	0.0541563	59156.7	0.16745	59897.6	0.163227
	Least disadvantaged	184.001	0.0134505	50039.9	0.141644	50223.9	0.136865
Remoteness	Major cities	5070.02	0.370619	244290	0.691492	249360	0.67953
	Regional	4123.39	0.30142	95642.4	0.270727	99765.8	0.271871
	Remote	4486.46	0.327961	13347.5	0.0377815	17833.9	0.0485991
Note: DB do tests on cells contributing to differences between observed and expected counts (Standardised residuals |>=2|)

## Sheet: Table b_pa
Outcome= Potentially Avoidable YLL SMR100
		Aboriginality
		Aboriginal				non-Aboriginal															Aboriginal				non-Aboriginal
		SMR	L95%CI	U95%CI		SMR	L95%CI	U95%CI				SMR	SE (Ave)				SMR	SE (Ave)				SQRT SMR	SQRT SE		SQRT SMR	SQRT SE
Potentially avoidable YLL		3.569	3.5096	3.62948		0.973	0.969677	0.976096				3.569	0.0305821	0.0303056	0.0308587		0.973	0.0016375	0.00169541	0.00157959		1.88918	0.174878		0.986408	0.040466
2006 IRSD	Most disadvantaged	4.168	4.07106	4.26718		1.303	1.29406	1.31132				4.168	0.0500332	0.0494617	0.0506046		1.303	0.00440306	0.00456276	0.00424337		2.04157	0.223681		1.14149	0.0663556
Quintile	Disadvantaged	4.111	3.99719	4.2271		1.091	1.08369	1.09841				4.111	0.058649	0.0580653	0.0592327		1.091	0.00375663	0.00373163	0.00378163		2.02756	0.242176		1.04451	0.0612914
	Middlemost	1.788	1.66779	1.91431		0.953	0.945999	0.959943				1.788	0.0628867	0.0613296	0.0644439		0.953	0.00355714	0.00357194	0.00354235		1.33716	0.250772		0.976217	0.0596418
	Less diadavantaged	2.399	2.2297	2.57853		0.842	0.835651	0.849242				2.399	0.0889867	0.0863765	0.0915969		0.842	0.00346709	0.00323929	0.0036949		1.54887	0.298306		0.917606	0.058882
	Least disadvantaged	0.997	0.858548	1.15247		0.688	0.682345	0.694421				0.997	0.0749809	0.0706388	0.079323		0.688	0.00308061	0.0028852	0.00327602		0.998499	0.273826		0.829458	0.0555033
Remoteness	Major cities	2.88	2.80157	2.96071		0.949	0.945239	0.952769				2.88	0.0405972	0.0400138	0.0411806		0.949	0.00192092	0.00191888	0.00192296		1.69706	0.201487		0.974166	0.0438283
	Regional	3.11	3.01597	3.2066		1.031	1.02421	1.03729				3.11	0.0486309	0.0479755	0.0492862		1.031	0.00333546	0.00346224	0.00320867		1.76352	0.220524		1.01538	0.0577534
	Remote	6.006	5.83177	6.18465		1.033	1.01571	1.05085				6.006	0.0900189	0.0888918	0.0911459		1.033	0.0089625	0.00881888	0.00910612		2.45071	0.300031		1.01637	0.0946705
Note: DB do tests on cells contributing to differences between observed and expected counts (Standardised residuals |>=2|)

## Sheet: Table c
Outcome= SQRT(YLL SMR100)
		Aboriginality
		Aboriginal				non-Aboriginal
		SQRT(YLL Ratio)	L95%CI	U95%CI		SQRT(YLL Ratio)	L95%CI	U95%CI
YLL		#REF!	#REF!	#REF!		#REF!	#REF!	#REF!	F(1,240)=74.9	p<0.001
2006 IRSD	Most disadvantaged	#REF!	#REF!	#REF!		#REF!	#REF!	#REF!	F(2,239)=92.5	p<0.001
Quintile	Disadvantaged	#REF!	#REF!	#REF!		#REF!	#REF!	#REF!
	Middlemost	#REF!	#REF!	#REF!		#REF!	#REF!	#REF!
	Less disadvantaged	#REF!	#REF!	#REF!		#REF!	#REF!	#REF!
	Least disadvantaged	#REF!	#REF!	#REF!		#REF!	#REF!	#REF!
Remoteness	Major cities	#REF!	#REF!	#REF!		#REF!	#REF!	#REF!	F(2,239)=37.4	p<0.007
	Regional	#REF!	#REF!	#REF!		#REF!	#REF!	#REF!
	Remote	#REF!	#REF!	#REF!		#REF!	#REF!	#REF!
Note: DB do some formal tests

## Sheet: Table c_pa
Outcome= SQRT(Potentially Avoidable YLL SMR100)
		Aboriginality
		Aboriginal				non-Aboriginal
		SMR	L95%CI	U95%CI		SMR	L95%CI	U95%CI
Potentially avoidable YLL		1.88918	1.54642	2.23194		0.986408	0.907094	1.06572
2006 IRSD	Most disadvantaged	2.04157	1.60315	2.47998		1.14149	1.01143	1.27155
Quintile	Disadvantaged	2.02756	1.5529	2.50222		1.04451	0.924378	1.16464
	Middlemost	1.33716	0.845648	1.82867		0.976217	0.859319	1.09312
	Less disadvantaged	1.54887	0.96419	2.13355		0.917606	0.802197	1.03301
	Least disadvantaged	0.998499	0.461799	1.5352		0.829458	0.720671	0.938244
Remoteness	Major cities	1.69706	1.30214	2.09197		0.974166	0.888263	1.06007
	Regional	1.76352	1.33129	2.19575		1.01538	0.902185	1.12858
	Remote	2.45071	1.86265	3.03878		1.01637	0.830812	1.20192
Note: DB do some formal tests

## Sheet: Summary SA - Individuals
Selected Potentially Preventable Hospitalisations in SA Public hospitals 2005-06 & 2006-07, Episode counts and sex & age adjusted rates per 100,000 persons by SEIFA Disadvantage Quintiles
		Public & Private Hospitals		Public & Private Hospitals				Public Hospitals (ex ISA)		Disadvantage Quintiles (ex ISA) (b)(c)
	2007-10-10	SA (AIHW figs)		SA (ISAAC figs) (a)				SA (ISAAC figs) (a)		One (Most disadvantage)		Two		Three		Four		Five (Least disadvantage)
		Rate	Count	Rate(d)	Count			Rate(d)	Count	Rate(d)	Count	Rate(d)	Count	Rate(d)	Count	Rate(d)	Count	Rate(d)	Count
Aggregate	Individuals'	N/A		0	0					#REF!	#REF!	#REF!	#REF!	#REF!	#REF!	#REF!	#REF!	#REF!	#REF!
	Individuals' with >1 episode									#REF!	#REF!	#REF!	#REF!	#REF!	#REF!	#REF!	#REF!	#REF!	#REF!
	Individuals' with 1 episode									#REF!	#REF!	#REF!	#REF!	#REF!	#REF!	#REF!	#REF!	#REF!	#REF!
	Rate ratios 'Individuals									#REF!		#REF!		#REF!		#REF!		#REF!
	>1 episode									#REF!		#REF!		#REF!		#REF!		#REF!
	1 episode									#REF!		#REF!		#REF!		#REF!		#REF!				rate	SE		LB 95% CI	UB 95% CI
	Episode rate									0		0		0		0		0			Q1	4187.76	0.00035111		4187.76	4187.76
	Rate ratios - episodes									#DIV/0!		#DIV/0!		#DIV/0!		#DIV/0!		#DIV/0!			Q5	2477.05	0.0002714		2477.05	2477.05		Table 1
																													Most disadvantaged		2		3		4		Least disadvantaged
	% 'individuals'									#REF!		#REF!		#REF!		#REF!		#REF!										% 'individuals' rate	#REF!		#REF!		#REF!		#REF!		#REF!
involved with	% episodes									#REF!		#REF!		#REF!		#REF!		#REF!										% episode rate	#REF!		#REF!		#REF!		#REF!		#REF!
										#REF!		#REF!		#REF!		#REF!		#REF!										Ave per 'individual'	#REF!		#REF!		#REF!		#REF!		#REF!
	ratio
Aggregate	Individuals'**	N/A		0	0					2711.21	8543	2230.54	7426	2215.75	7962	1928.08	6037	1854.65	6248
	Individuals' with >1 episode									569.609	1838	423.6	1484	400.133	1569	337.413	1091	285.303	1025
	Individuals' with 1 episode									2141.6	6705	1806.94	5942	1815.61	6393	1590.66	4946	1569.35	5223
										1.99651														Most disadvantage	2	3	4	Least disadvantage
	(b) Rates are adjusted using direct standardisation with SA ERP for 30 June 2005 & Australia 2001 population
	(c) identified SA residents
	**Removed cases with no Medicare number (N=2947)

## Sheet: Summary SA - Quintiles
Selected Potentially Preventable Hospitalisations in SA 2005-2007, Episode counts and sex & age adjusted rates per 100,000 persons by SEIFA Disadvantage Quintiles
		Public & Private Hospitals		Public & Private Hospitals		Episodes (ex ISA)		Public Hospitals (ex ISA)		Disadvantage Quintiles (ex ISA) (b)(c)
	2007-10-10	SA (AIHW figs)		SA (ISAAC figs) (a)		SA (ISAAC figs) (a) (b)		SA (ISAAC figs) (a)		One (Most disadvantage)		Two		Three		Four		Five (Least disadvantage)
		Rate	Count	Rate(d)	Count	Rate(d)	Count	Rate(d)	Count	Rate(d)	Count	Rate(d)	Count	Rate(d)	Count	Rate(d)	Count	Rate(d)	Count
Aggregate		N/A		0	0
Category
	Acute
	Chronic
	Vaccine
Condition
1	Angina
2	Appendicitis
3	Asthma
4	COPD
5	Cellulitis
6	Congestive cardiac failure
7	Convulsions & epilepsy
8	Dehydration/ gastro
9	Dental
10	Diabetes complications
11	Ear nose throat
12	Gangrene
13	Hypertension
14	Influenza/ pneumonia
15	Iron Deficiency Anaemia
16	Nutritional deficiencies
17	Other vaccine preventable
18	Pelvic inflammatory disease
19	Perforated - bleeding ulcer
20	Pyelonephritis
21	Rheumatic heart disease
	(a) Includes separations of non SA residents & unknowns
	(b) Rates are adjusted using direct standardisation with SA ERP for 30 June 2005 & Australia 2001 population
	(c) identified SA residents

## Sheet: Appendix 1
Appendix 1 Aboriginal premature mortality outcomes and Statistical Local Area attributes in South Australia 1999-2006
Area Disadvantage	Area Remoteness (ARIA+)
	Major cities					Regional					Remote
(2006 IRSD)	SLA	Name	2006 IRSD Rank	ARIA+	SYLLR	SLA	Name	2006 IRSD Rank	ARIA+	SYLLR	SLA	Name	2006 IRSD Rank	ARIA+	SYLLR
Least	40121	Adelaide Hills (DC) - Central	1	0.15	0	40124	Adelaide Hills (DC) - Range	2	0.24	589	46970	Roxby Downs (M)	7	9.35	0
Disadvantage	40704	Burnside (C) - South-West	3	0.01	382.9	45684	Playford (C) - Hills	6	0.27	0
Quintile 1	40701	Burnside (C) - North-East	4	0	393	40125	Adelaide Hills (DC) - North	12	0.63	0
	44341	Mitcham (C) - Hills	5	0.03	27.7	45342	Onkaparinga (C) - Hills	16	0.33	0
	44344	Mitcham (C) - North-East	8	0	311.3	44554	Mount Barker (DC) Bal	17	0.73	0
	45345	Onkaparinga (C) - Reservoir	9	0	0
	44065	Marion (C) - South	10	0	0
	48260	Walkerville (M)	11	0	0
	47704	Tea Tree Gully (C) - Hills	13	0.1	0
	47984	Unley (C) - West	14	0	89.6
	47981	Unley (C) - East	15	0	802.6
	47705	Tea Tree Gully (C) - North	18	0	88.5
	44345	Mitcham (C) - West	19	0	81.5
	45294	Norw. Payenham St Ptrs (C) - West	20	0	0
Q2	45347	Onkaparinga (C) - Woodcroft	22	0	212.1	40128	Adelaide Hills (DC) Bal	21	0.52	172.8	43220	Kimba (DC)	35	8.62	0
	46510	Prospect (C)	23	0	288.5	40315	Barossa (DC) - Tanunda	27	0.82	80.5	41190	Cleve (DC)	39	8.32	0
	42601	Holdfast Bay (C) - North	24	0	238.1	40314	Barossa (DC) - Barossa	28	0.97	0	43710	Lower Eyre Peninsula (DC)	40	8.03	178.2
	47701	Tea Tree Gully (C) - Central	25	0	62.2	42250	Grant (DC)	30	3.1	192
	40911	Campbelltown (C) - East	26	0	60.8	43650	Light (RegC)	31	1	87.5
	41061	Charles Sturt (C) - Coastal	29	0	231.6	44551	Mount Barker (DC) - Central	36	0.36	69.4
	40070	Adelaide (C)	32	0	147.1	46860	Robe (DC)	37	5.4	286
	42604	Holdfast Bay (C) - South	33	0	212.9
	47708	Tea Tree Gully (C) - South	34	0	204.1
	47148	Salisbury (C) Bal	38	0.05	429.5
Q3	45291	Norw. Payneham St Ptrs (C) - East	41	0	126.2	45090	Naracoorte & Lucindale (DC)	42	5.05	0	49459	Unincorp. Pirie	43	8	0
	48414	West Torrens (C) - West	47	0	213.7	40224	Alexandrina (DC) - Strathal	44	1.36	0	43570	Le Hunte (DC)	48	10.73	0
	45681	Playford (C) - East Central	50	0	155	47630	Tatiara (DC)	45	5.9	35.5	41750	Elliston (DC)	51	10.29	616.1
	45346	Onkaparinga (C) - South Coast	63	0.1	95.1	41140	Clare & Gilbert Valleys (DC)	46	2.42	278.2	47290	Southern Mallee (DC)	53	10.9	450.8
	40914	Campbelltown (C) - West	64	0	181.6	40311	Barossa (DC) - Angaston	49	1.16	85.9	47490	Streaky Bay (DC)	56	6.47	0
	44061	Marion (C) - Central	68	0	303.6	43080	Karoonda East Murray (DC)	52	4.22	0	47910	Tumby Bay (DC)	57	7.08	0
	47144	Salisbury (C) - North-East	70	0	161.2	45400	Orroroo/Carrieton (DC)	54	5.41	334.6	41960	Franklin Harbour (DC)	58	6.97	0
	42030	Gawler (T)	71	0.11	171.5	43920	Mallala (DC)	55	1.36	50.5	42750	Kangaroo Island (DC)	60	7.34	54.6
	48411	West Torrens (C) - East	72	0	201.5	48050	Victor Harbor (C)	59	0.93	234.2
						46671	Renmark Paringa (DC) - Paringa	61	4.52	0
						48750	Yankalilla (DC)	62	1.58	0
						44830	Mount Remarkable (DC)	65	4.08	191.4
						43360	Kingston (DC)	66	5.89	0
						48341	Wattle Range (DC) - East	67	3.73	0
						46454	Port Pirie C Dists (M) Bal	69	3.06	372.4
						45120	Northern Areas (DC)	73	3.57	188.9
Q2	45895	Port Adel. Enfield (C) - Coast	76	0	181.2	43791	Loxton Waikerie (DC) - East	74	5.06	166.9	49529	Unincorp. Flinders Ranges	85	10.94	181.4
	47146	Salisbury (C) - South-East	77	0	208.6	40221	Alexandrina (DC) - Coastal	75	1.11	59.1	46300	Port Lincoln (C)	86	6.26	280.4
	45891	Port Adel. Enfield (C) - East	80	0	172.6	48130	Wakefield (DC)	78	2.66	54.2	48834	Yorke Peninsula (DC) - South	93	8.07	0
	44064	Marion (C) - North	81	0	86.5	42110	Goyder (DC)	79	3.88	103.4	49589	Unincorp. Far North	120	13.95	495.7
	41064	Charles Sturt (C) - Inner East	82	0	345.8	40430	Barunga West (DC)	84	3.41	508.9
	41065	Charles Sturt (C) - Inner West	83	0	195	45686	Playford (C) - West	87	0.29	217.6
	45343	Onkaparinga (C) - Morphett	96	0	261.2	40524	Berri & Barmera (DC) - Berri	88	4.54	367.6
						47800	The Coorong (DC)	89	4.52	383.3
						48344	Wattle Range (DC) - West	90	4.03	140.7
						44620	Mount Gambier (C)	91	2.33	111.4
						48831	Yorke Peninsula (DC) - North	92	4.46	263.1
						43794	Loxton Waikerie (DC) - West	94	4.04	179.4
						44210	Mid Murray (DC)	95	2.96	289.6
Most	45341	Onkaparinga (C) - Hackham	101	0.09	132.6	46674	Renmark Paringa (DC) - Renmark	97	4.46	208	41010	Ceduna (DC)	103	11.47	540.2
Disadvantage	41068	Charles Sturt (C) - North-East	102	0	378.4	40521	Berri & Barmera (DC) - Barmera	98	4.7	127	49249	Unincorp. West Coast	109	13.4	662.7
Q1	47143	Salisbury (C) - Inner North	105	0	140.1	41830	Flinders Ranges (DC)	99	5.42	344.9	41330	Coober Pedy (DC)	114	11	759.8
	47141	Salisbury (C) - Central	106	0	296.5	41560	Copper Coast (DC)	100	3.22	72.1	49389	Unincorp. Whyalla	118	6.74	0
	45344	Onkaparinga (C) - North Coast	108	0	177.3	45040	Murray Bridge (RC)	104	1.6	226.1	49039	Unincorp. Riverland	121	6.43	170.2
	45897	Port Adel. Enfield (C) - Port	112	0	467.8	46090	Port Augusta (C)	107	3	307
	45894	Port Adel. Enfield (C) - Inner	113	0	383.1	48540	Whyalla (C)	110	3.29	210.4
	45896	Port Adel. Enfield (C) - Park	116	0	368.3	46451	Port Pirie C Dists (M) - City	111	2.62	238
	45688	Playford (C) - West Central	117	0	357.1	45540	Peterborough (DC)	115	5.34	122.4
	45683	Playford (C) - Elizabeth	119	0	143

[truncated: 1 more sheets: Table d_pa regressions]
